# Supplementary material for: Migrating birds rapidly increase constitutive immune function during stopover
Source: R Soc Open Sci. 2020 Feb 5;7(2):192031. doi: 10.1098/rsos.192031 (PMC7062082; doi:10.1098/rsos.192031)
Supplement: Immune function in wheatears [file rsos192031supp1.xlsx]

## Sheet: Sheet1
Bird ID (ring number)	Age	Sex	Wing chord (mm)	Body mass at capture (g)	microbial killing capacity on day 1	microbial killing capacity on day 3	lysis on day 1	lysis on day 3	agglutination on day 1	agglutination on day 3	Lean body mass (g)	Body mass on day 1 (g)	Fuel load on day 1	Body mass on day 3 (g)	Fuel load on day 3	Food intake on day 1 (g)	Food intake on day 2 (g)	Food intake on day 3 until release (g)
82284035	1st year	male	100.5	27.5	96.5327	99.0482	2		2.25		22.295	29	0.30074	32.4	0.453241	23.6	30.7	8.7
82284053	1st year	male	108	24.7	-7.77757	94.6111	1	3	3	3.25	24.47	22.4	-0.0845934	25.6	0.046179	10.9	19.1	7.2
82284058	adult	female	103	21.6	98.8025	-2.47786	2.5	3	4	3	23.02	21.8	-0.0529974	27.9	0.21199	21.5	28.8	9.7
82284059	1st year	male	99.5	24.4	3.3605	-1.48234	1	2	3	2	22.005	23	0.045217	27.5	0.249716	19.3	33.7	8.1
82284060	1st year	male	106.5	21.6	-15.2348	90.2522	0	1.5	3	3.75	24.035	26.3	0.0942376	31.3	0.302268	28.9	32.7	13.6
82284061	adult	male	104	27.6	11.525	20.4657	0	0	3	3	23.31	27.4	0.175461	30.7	0.317031	22.2	23.3	7.6
82284070	1st year	female	105	24.9	1.31212	10.259	0.5	2	3	2	23.6	26.5	0.122881	31.9	0.351695	33.5	37.1	11
82284071	1st year	male	101	23.7	13.2776	11.374	0	0	4	2.25	22.44	22.4	-0.00178253	25.2	0.122995	13.8	29.7	9.7
82284072	1st year	female	106	25.4	10.395	11.4828	0.5	0	4	3.25	23.89	26	0.0883215	31.8	0.331101	31.8	34.5	8.1
82284073	1st year	male	105.5	26.1	42.1032	22.4835	3	2	3	2	23.745	26.2	0.10339	29.8	0.255001	30	29.8	8.2
82284074	adult	female	98.5	26.9	94.7003	96.968	2.75	4	3	4	21.715	27.2	0.25259	30.2	0.390744	25.6	21.8	19.5
82284075	1st year	female	104	22.8	8.47825	99.2356	0	0	5	4.75	23.31	24.2	0.038181	26.8	0.149721	19.5	26	8.1
82284082	1st year	male	104.5	23.1	-12.0683	85.6267	0	3	3.25	3	23.455	23	-0.0193988	28.6	0.219356	22.3	28.9	10.4
82284119	1st year	female	97	25.8	2.70858	90.9662	1	4	3.5	4	21.28	21.9	0.0291353	23.4	0.0996241	16	17.1	5.7
82284120	1st year	male	105	26.3	-5.20761	26.395	0	0	3	4	23.6	27.2	0.152542	29.9	0.266949	23.3	24.6	10.5
82284121	1st year	male	100.5	23.1	-4.86097	-6.00313	0	1	3	3.25	22.295	23.2	0.0405921	25.6	0.14824	26.4	24.2	6.5
82284125	1st year	male	99	21.8	-3.87272	10.4075	0	1.25	2.25	2.5	21.86	19.9	-0.0896615	25.7	0.175663	21	28.1	8.9
82284127	1st year	male	104.5	21.6	-5.64222	12.0838	0	0	3	2.75	23.455	21.5	-0.0833511	21.6	-0.0790876	26.6	18.3	6
82284130	1st year	female	99	19	1.09457	11.7819	0	2	2	2	21.86	22.1	0.010979	21.2	-0.0301921	10.7	28.5	10.7
82284148	1st year	female	100	23.6	-5.14552	7.83081	0	1	2.25	2	22.15	22.2	0.00225734	26.6	0.200903	21.3	32.3	8.8
82284149	adult	male	106	25.8	-2.63074	95.4137	1.25	4	1.75	4.25	23.89	26.5	0.109251	31.4	0.314357	29.4	28.4	13.1
82284150	1st year	female	103.5	26.4	98.2052	98.6403	3	3	3	3.75	23.165	25.8	0.113749	28.8	0.243255	19.7	22.5	5.7
82284151	adult	male	108	22.7	3.35169	92.7799	0	3	3.25	3	24.47	23.9	-0.0232938	27.3	0.115652	22.9	25.6	7.3
82284153	1st year	female	95	19.1	-3.96356	99.3473	0		3.5		20.7	20.6	-0.00483092	24.3	0.173913	20.4	25.2	7.4
82284155	1st year	male	108.5	24.8	63.0702	98.178	0	3	2.5	4	24.615	27.2	0.105017	29.5	0.198456	24	21.8	10
82284156	adult	female	101	23.7	99.4649	97.7323	2	3	3	3.75	22.44	24.3	0.0828877	27.6	0.229947	21.8	27.5	5.6
82284157	adult	female	98.5	23.3	95.0235	94.262	2	3	3	3.5	21.715	20	-0.0789777	20.7	-0.0467419	9.6	20	2.6
82284158	1st year	female	108.5	28	7.66291	3.07663	0	2	3	2.25	24.615	28.8	0.170018	32.1	0.304083	25.2	27.4	4.8
82284159	1st year	female	97.5	24.9	15.6163	94.9963	2	2	4	4	21.425	21.9	0.0221704	25.9	0.208868	27.8	28.5	8
82284160	1st year	male	109	24.9	1.15638	91.851	2	3	3.75	3	24.76	22.3	-0.0993538	28	0.130856	21.1	28.5	5.7
82284161	adult	male	97	30	-2.9414	89.9418	0	0	2.75	2	21.28	29.6	0.390977	31.2	0.466165	24.4	23.6	6.5
